# Supplementary material for: Taste Masking of Promethazine Hydrochloride Using l-Arginine Polyamide-Based Nanocapsules
Source: Molecules. 2023 Jan 11;28(2):748. doi: 10.3390/molecules28020748 (PMC9865149; doi:10.3390/molecules28020748)
Supplement: Supplementary file 1 [file molecules-28-00748-s001.zip]

Archive with 1 entries (1 files):
- molecules-2054900-supplementary.pdf
